# Supplementary material for: Chronic kidney disease in patients at high risk of cardiovascular disease in the United Arab Emirates: A population-based study
Source: PLoS One. 2018 Jun 27;13(6):e0199920. doi: 10.1371/journal.pone.0199920 (PMC6021088; doi:10.1371/journal.pone.0199920)
Supplement: S1 Dataset — ID; identification, CHD; Coronary heart disease, HTN; hypertension, DLD; dyslipidemia, DM; diabetes mellitus, Angiotensin-converting enzyme inhibitors, ARB; Angiotensin II receptor blockers, HbA1c; glycosylated Hemoglobin, estimated glomerular filtration rate, SBP; Systolic blood pressure. DBP; Diastolic blood pressure, BMI; Body mass index, CKD; Chronic kidney disease. (XLSX) [file pone.0199920.s002.xlsx]

## Sheet: 1
StudyID	Gender	AgeBaseline	Age.3.categories	HistoryDiabetes	HistoryCHD	HistoryVascular	HistorySmoking	HistoryHTN	HistoryDLD	HistoryObesity	DLDmeds	DMmeds	HTNmeds	ACEIARB	CholesterolBaseline	TriglyceridesBaseline	HgbA1C	CreatnineBaseline	eGFRBaseline	sBPBaseline	dBPBaseline	BMIBaseline	TimeToEventMonths	EventCKD35
1	0	64	1	0	0	0	0	1	1	1	1	0	1	0	4.8	0.92	5.9	59	93.319	144	87	40.1618	98	0
2	0	52	1	0	0	0	0	1	1	1	0	0	1	0	6.4	1.84	6	52	105.834	148	91	44.5369	106	0
3	0	56	1	0	0	0	0	1	1	1	1	0	1	0	6.4	1.75	5.9	57	99.8398	149	86	40.5434	88	0
4	0	58	1	0	0	0	0	0	1	1	1	0	0	0	5.1	1.22	5.5	65	90.3152	116	68	32.0256	103	0
5	0	63	1	1	0	0	0	1	1	1	1	1	1	1	5	1.11	7.46	70	79.7252	132	63	30.7574	105	0
6	0	51	1	0	0	0	0	1	1	1	1	0	1	1	4.9	0.94	6.2	57	103.409	124	84	36.7969	105	0
7	0	71	2	1	0	0	0	1	1	1	0	0	1	1	5.6	6.19	6.5	59	88.8413	125	72	35.8409	98	0
8	0	44	0	0	0	0	0	0	1	1	0	0	0	0	6.6	3.9	5.8	69	92.7075	120	77	44.1207	93	0
9	0	54	1	0	0	0	0	0	1	1	1	0	0	0	5	0.5699	6	63	96.4658	123	79	39.7283	88	0
10	0	44	0	1	0	0	0	1	1	1	1	0	1	1	5.7	0.52	6.9	54	110.57	157	87	35.5678	103	0
11	0	49	0	0	0	0	0	1	1	1	1	0	1	1	6.8	3.06	6.2	49	110.222	112	64	35.8318	105	0
12	1	56	1	0	0	0	1	0	1	0	0	0	0	0	4.6	2.5099	5.1	90	82.0166	121	78	25.3444	105	0
13	0	48	0	0	0	0	0	1	0	1	0	0	1	0	4.3	0.93	5.7	64	98.7208	129	72	29.9172	104	0
14	1	71	2	0	0	0	0	1	1	0	1	0	1	1	5.8	1.44	6.4	95	69.1436	132	57	27.3314	96	0
15	0	69	2	0	0	0	0	1	1	0	1	0	1	0	5.5	1.46	5.7	53	93.334	148	70	23.399	100	0
16	1	68	2	1	0	0	0	1	1	0	0	0	1	1	6.4	2.68	6.6	78	88.1845	137	76	22.8659	96	0
17	0	51	1	1	0	0	0	1	0	1	0	1	1	0	3.2	1.92	6.6	61	101.127	140	80	39.7985	94	0
18	1	53	1	1	0	0	0	1	1	0	0	0	1	1	7.7	1.3	6.9	77	98.5047	143	89	28.2397	100	0
19	0	79	2	1	0	0	0	0	1	0	1	1	0	0	3.4	1.08	7.7	46	91.1532	131	80	19.4667	87	0
21	0	65	2	0	0	0	0	0	1	1	1	0	0	0	4.1	1.11	6.3	59	92.6658	137	76	32.1302	93	0
22	0	79	2	1	0	0	0	1	1	1	1	1	1	1	5.3	0.76	7.1	57	84.9447	146	74	33.2755	81	1
23	0	69	2	1	0	0	0	1	1	1	1	1	1	0	4.7	1.32	9.6	69	77.7761	125	68	33.6742	47	1
24	0	31	0	0	0	0	0	1	0	1	0	0	0	0	5	0.92	6	37	137.188	138	95	35.5556	102	0
25	0	45	0	1	0	0	0	1	1	1	1	0	0	0	5	0.79	6.6	51	111.88	143	80	41.0693	88	0
26	1	51	1	0	0	0	1	0	1	0	0	0	0	0	6.9	0.6	5.4	73	102.113	109	82	24.4051	94	0
27	1	66	2	0	0	1	0	0	1	0	0	0	0	0	8.2	1.18	5.3	104	64.1919	131	81	24.0346	99	0
28	1	61	1	0	0	0	1	1	0	0	0	0	1	1	5.8	0.67	5	66	99.2124	160	103	26.4381	97	0
29	0	30	0	0	0	0	0	0	1	1	0	0	0	0	6.5	0.77	5.7	72	97.1581	126	68	42.0312	63	0
30	1	72	2	1	0	0	0	1	0	1	0	0	0	0	5.2	1.6	7.3	94	69.5436	145	85	32.912	88	1
31	0	69	2	1	0	0	0	1	1	0	1	1	1	1	3.9	0.55	6.57	59	90.0983	128	72	25.1162	100	0
33	0	68	2	0	0	0	0	1	0	1	0	0	1	1	4.7	1.1399	5.9	45	99.1906	150	85	36.169	95	0
34	1	68	2	1	0	0	0	1	1	0	1	0	1	1	4	1.71	6.5	74	90.1133	137	81	25.4393	97	0
36	0	63	1	1	0	0	0	1	1	1	1	0	1	0	5.6	0.4	6.6	54	96.7551	133	72	30.9636	99	0
37	0	54	1	0	0	0	0	0	1	1	0	0	0	0	5.1	2.88	6.2	76	76.8904	121	78	30.0739	93	0
38	0	54	1	0	0	0	0	1	1	0	1	0	1	1	4.7	0.68	6.3	35	118.875	133	73	29.0927	104	0
39	0	56	1	0	0	0	0	1	1	1	0	0	0	0	6.6	1.7	6	58	99.2702	160	80	33.9493	96	0
40	0	43	0	0	0	0	0	0	0	0	0	0	0	0	6	0.88	5.4	62	106.251	124	82	24.974	102	0
41	0	76	2	1	0	0	0	1	1	0	1	0	1	1	7.8	1.46	6.8	59	85.7751	121	76	27.2572	77	0
42	0	54	1	0	0	0	0	0	0	1	0	0	0	0	4.9	0.94	5.6	69	86.4186	124	86	38.2934	97	0
43	0	70	2	0	0	0	0	1	1	0	1	0	1	1	4.6	1.06	6.1	59	89.4676	111	61	26.3465	93	0
44	1	53	1	1	0	0	0	1	1	0	1	1	1	1	4.7	1.76	6.4	67	104.301	124	84	27.1809	89	0
45	1	59	1	0	0	0	0	1	1	0	1	0	1	1	5.4	2.62	5.8	60	104.636	139	76	27.0337	98	0
46	0	55	1	1	0	0	0	0	1	1	1	1	0	0	6.2	0.78	7.4	55	101.732	111	64	38.098	66	0
47	0	47	0	0	0	0	0	1	1	0	1	0	1	1	5.2	3.08	5.9	54	108.264	127	79	25.3778	89	0
48	0	58	1	0	0	0	0	1	1	1	1	0	1	0	5.8	1.23	5.1	60	96.7996	104	68	30.8172	99	0
50	0	73	2	1	0	0	0	1	1	0	1	1	1	1	6.1	1.72	5.46	54	90.1916	113	73	27.206	105	0
51	0	53	1	0	0	0	0	1	1	1	1	0	1	1	7.5	1.89	5.8	46	109.419	140	82	38.4072	93	0
52	1	60	1	0	0	1	1	1	1	1	1	0	1	1	6.1	2.19	5.7	65	100.541	144	80	29.9221	101	0
53	1	45	0	0	0	0	0	1	1	1	1	0	1	1	6.8	3.38	6.4	123	60.7357	133	74	32.6905	85	0
54	1	54	1	0	0	0	0	1	1	1	1	0	0	0	4.6	1.03	6	79	96.7897	135	94	32.0761	97	0
55	0	50	1	0	0	0	0	1	1	1	1	0	1	0	7.3	1.84	6.2	62	101.153	161	89	46.9215	95	0
57	0	63	1	0	0	0	0	1	0	1	0	0	1	0	5.2	0.18	6.4	61	92.9518	141	89	36.7902	95	0
58	1	38	0	1	0	0	0	1	1	1	1	0	1	1	4.5	3.47	7.2	77	109.451	120	81	30.4844	97	0
59	0	58	1	0	0	0	0	1	1	1	1	0	1	1	3.7	0.79	6.2	72	79.8101	144	75	40.1229	98	0
60	0	51	1	1	0	0	0	0	1	1	1	1	0	0	4.5	1.19	6.9	48	109.424	129	82	50.9887	65	0
61	1	69	2	0	0	0	1	1	0	0	0	0	1	0	5.8	1.45	5.6	108	60.0498	166	92	18.1252	72	1
62	0	42	0	1	0	0	0	1	0	1	0	0	0	0	4	1.17	7	41	122.77	145	80	33.7601	99	0
63	0	55	1	1	0	0	0	1	1	1	1	0	1	0	5.1	1.1	6.5	57	100.544	106	68	39.2966	100	0
64	0	65	2	1	0	0	0	0	1	0	1	0	0	0	5.5	0.85	6.6	68	81.4169	116	64	27.3973	108	0
65	1	59	1	0	0	1	0	0	0	0	0	0	0	0	3.7	1.25	5.2	55	108.445	133	80	22.8659	82	0
66	1	49	0	0	0	0	0	1	1	0	1	0	1	1	4.7	1.27	5.9	66	107.938	137	75	25.4327	103	0
67	0	32	0	0	0	0	0	0	1	1	0	0	0	0	4.4	4.16	6.1	35	138.741	110	69	42.731	93	0
68	0	49	0	0	0	0	0	1	0	1	0	0	1	1	4.3	0.98	5.6	46	112.537	150	92	30.3461	96	0
69	1	29	0	0	0	0	0	1	0	1	0	0	1	1	3.2	1.08	6.1	74	118.514	143	75	30.4295	86	0
70	0	48	0	0	0	0	0	0	1	1	0	0	0	0	6.3	1.03	5.7	46	113.33	95	45	29.8487	96	0
71	0	49	0	0	0	0	0	1	1	1	1	0	1	1	5.4	1.73	5.71	56	105.484	141	90	37.6542	88	0
72	1	46	0	1	0	0	0	1	1	1	1	1	1	1	3.3	1.77	6.2	69	108.241	137	91	33.698	67	0
73	0	61	1	1	0	0	0	1	1	0	1	1	1	1	4.1	1.65	9.6	69	82.272	114	69	28.9901	37	1
74	1	46	0	1	0	0	0	1	1	1	1	0	0	0	5	2.75	6.5	90	87.9851	145	85	32.8578	100	0
75	1	57	1	1	1	1	1	1	1	0	1	1	1	0	3.3	1.64	12.9	85	87.2695	142	64	28.0816	87	1
76	1	51	1	0	0	0	0	0	1	1	1	0	0	0	3.8	0.79	6.2	80	97.9487	129	74	30.4498	64	0
77	1	43	0	0	0	0	0	1	1	1	1	0	1	1	5.7	1.11	6.1	76	106.242	122	72	29.6963	101	0
78	1	58	1	1	0	0	0	1	1	0	1	1	1	0	3.7	0.72	7.9	66	101.325	124	84	25.9516	104	0
79	1	69	2	0	0	0	1	1	0	0	0	0	1	1	5.7	1.69	6.1	78	87.5672	176	90	27.6361	26	0
80	1	65	2	1	0	0	1	0	0	0	0	0	0	0	6.2	1.21	6.7	64	97.6912	118	75	23.9188	96	0
81	1	51	1	0	0	0	0	1	1	0	1	0	1	1	4.9	0.73	6.2	100	74.7885	115	75	28.9017	100	0
82	0	52	1	1	0	0	0	0	0	1	0	0	0	0	3.8	0.51	6.5	64	95.9855	136	75	31.3938	84	0
83	1	56	1	0	0	0	0	0	1	0	1	0	0	0	5.3	1.39	6	90	82.0166	114	70	25.1486	94	0
84	0	48	0	0	0	0	0	1	0	1	0	0	1	0	5.6	0.89	5.7	40	118.663	133	82	34.8293	94	0
85	1	38	0	0	0	0	1	0	0	0	0	0	0	0	4.9	1.38	5.9	88	95.6346	107	69	22.695	75	0
86	0	76	2	1	0	0	0	1	1	1	1	0	1	1	3.9	1.83	7.6	64	81.0938	140	92	33.4222	96	1
87	0	35	0	0	0	0	0	0	0	0	0	0	0	0	4.8	0.41	5.3	45	125.068	105	63	24.0234	103	0
88	0	63	1	0	0	0	0	1	1	0	1	0	1	1	3.6	0.55	6	82	65.8443	138	83	27.024	92	0
89	0	54	1	1	0	0	0	1	0	1	0	1	1	1	5.4	1.26	8.3	76	76.8904	167	95	30.4867	51	1
90	0	56	1	0	0	0	0	0	1	0	1	0	0	0	4.4	0.97	6.1	48	105.647	125	74	24.6904	84	0
91	1	70	2	1	0	1	1	1	1	0	1	0	1	1	2.8	0.38	7.2	91	73.3482	122	71	28.0469	106	0
92	0	58	1	1	0	0	0	1	1	1	1	1	1	1	6.9	1.55	11.6	45	106.409	144	82	48.8495	100	0
93	1	55	1	1	0	0	1	1	1	0	1	1	1	1	3.7	1.98	9.4	82	92.4338	119	60	29.1513	86	1
94	1	64	1	1	0	0	0	1	1	1	1	0	1	1	4.9	0.5799	7	99	69.0959	149	95	39.3426	99	0
95	0	49	0	1	0	0	0	0	1	1	1	1	0	0	4.2	3.39	5.86	69	89.5078	111	66	41.1523	68	0
96	0	66	2	0	0	0	0	1	1	1	1	0	1	1	4.4	0.87	5.08	45	100.594	140	67	36.8233	63	1
97	0	63	1	0	0	0	0	0	1	0	1	0	0	0	4.6	0.54	5.6	39	107.689	127	69	27.7344	76	0
98	0	46	0	0	0	0	0	1	1	1	1	0	1	0	5.5	0.84	6	59	105.897	125	64	31.7254	98	0
99	0	44	0	0	0	0	0	1	0	0	0	0	1	0	4	0.5699	4.91	59	107.395	142	90	26.2509	100	0
100	1	76	2	1	0	0	0	1	1	1	1	0	1	1	5.5	1.56	7	99	63.5101	135	84	31.2771	55	1
101	0	65	2	0	0	0	0	0	1	1	1	0	0	0	6.6	0.53	5.9	51	97.2163	100	60	32.6222	85	0
102	1	61	1	1	1	0	1	1	1	1	1	1	1	1	4.6	3.42	7.5	102	68.0659	150	60	32.2772	29	1
103	0	46	0	0	0	0	0	1	1	1	1	0	1	0	6.8	0.78	6.1	51	111.097	139	85	29.9086	28	0
104	0	45	0	0	0	0	0	0	1	1	1	0	0	0	5.6	1.04	6.2	50	112.612	129	82	35.3493	95	0
105	0	42	0	0	0	0	0	1	1	0	1	0	1	1	4.5	0.9	5.7	62	107	122	76	23.9361	96	0
106	1	72	2	1	0	0	0	1	1	1	0	1	1	1	6.3	0.77	7	65	92.413	132	62	29.7608	100	0
107	1	64	1	1	0	0	1	1	1	0	1	1	1	1	3.4	0.5799	5.7	73	93.201	142	80	27.1369	87	0
108	0	77	2	0	0	0	0	1	1	0	1	0	1	1	5.3	0.5799	5.6	50	89.9414	131	64	24.974	100	0
109	1	57	1	0	0	0	0	1	1	1	1	0	1	1	6.7	1	6.2	79	94.7713	132	89	30.7384	77	0
110	0	52	1	0	0	0	0	1	1	1	1	0	1	0	4.6	2.52	5.9	44	111.813	127	74	34.1749	89	0
111	1	44	0	1	0	0	0	1	1	1	1	1	1	1	3.8	0.48	11.9	46	129.678	134	83	39.7266	102	0
112	0	50	1	0	0	0	0	1	1	0	1	0	0	0	4.5	0.7	5.8	66	93.7887	144	95	27.0126	100	0
113	1	56	1	0	1	0	1	1	1	0	1	0	1	1	3.6	0.76	5.7	100	72.2073	125	78	28.0883	51	1
114	1	55	1	1	0	0	1	1	1	0	1	1	1	1	4.3	1.06	6.8	73	99.2836	118	75	24.2187	81	0
115	1	53	1	1	0	0	1	1	1	0	1	1	1	1	5.3	0.76	6.7	45	122.838	151	85	24.3296	73	0
116	0	62	1	0	0	0	0	0	1	1	1	0	0	0	4.9	1.29	5.8	41	106.678	119	79	30.8642	107	0
117	0	55	1	1	1	0	0	1	1	1	1	1	1	1	3	1.07	6.87	73	80.1619	132	66	36.9353	30	1
118	0	48	0	0	0	0	0	0	0	0	0	0	0	0	5	1.2	5.4	31	129.043	129	73	26.0375	89	0
119	1	75	2	0	0	1	0	1	0	0	0	0	1	0	5.8	1.1599	6	80	82.7524	152	84	23.845	91	0
120	0	66	2	0	0	0	0	1	1	0	1	0	1	1	7.1	1.06	6.4	62	90.3994	137	77	26.8352	101	0
121	0	68	2	1	0	0	0	1	1	1	1	1	1	1	5.8	1.91	7.1	82	63.5718	132	69	30.3934	43	1
122	0	41	0	1	0	0	0	1	0	0	0	1	1	0	6	1.18	5.9	45	119.906	113	77	27.5312	93	0
123	1	44	0	1	0	0	0	1	1	1	1	1	1	1	4.5	1.1299	6	95	83.5838	134	81	32.4571	102	0
125	0	42	0	0	0	0	0	0	1	1	1	0	0	0	6.3	0.91	6.2	51	114.263	109	76	29.5899	70	0
127	1	68	2	0	0	1	0	1	1	0	1	0	0	0	5.3	1.1	5.2	69	92.742	141	68	22.9701	101	0
128	0	46	0	1	0	0	0	1	1	0	1	0	1	0	5.3	0.62	6.9	65	98.2584	130	83	26.6556	103	0
129	0	79	2	0	1	0	0	1	1	0	1	0	1	1	4.8	0.71	5.9	49	89.2781	120	67	24.9989	73	0
131	0	70	2	0	0	0	0	1	0	1	0	0	1	1	5.8	1.62	5.4	52	93.2633	123	81	32.7498	94	0
132	1	65	2	1	0	0	0	0	0	0	0	1	0	0	3.7	1.34	8.4	101	66.973	117	68	29.3878	94	0
134	0	24	0	0	0	0	0	1	0	1	0	0	1	1	5.2	0.84	5.7	62	121.422	133	78	38.6719	86	0
135	0	71	2	1	0	0	0	1	1	0	1	1	1	0	3.7	0.9	6.3	53	92.0319	126	78	29.1545	91	0
136	0	63	1	1	0	1	0	1	0	1	0	1	1	1	4.9	1.47	6.2	73	75.7813	140	92	39.9556	95	0
137	0	55	1	1	0	0	0	1	1	1	1	1	1	1	5.9	2.1	7.2	33	120.35	128	71	33.1977	100	0
138	0	58	1	0	0	0	0	0	0	0	0	0	0	0	4.2	0.82	5.7	59	97.3363	113	60	26.5303	76	0
139	0	59	1	0	0	0	0	1	1	1	1	0	1	0	4.8	2.08	6.2	27	125.002	104	67	29.9117	102	0
140	0	42	0	0	0	0	0	0	1	0	0	0	0	0	6.4	0.67	5.7	60	108.314	129	66	27.0083	101	0
141	1	43	0	0	0	0	0	1	0	0	0	0	1	1	3.9	0.85	5.4	73	108.016	132	85	28.2029	88	0
142	0	53	1	1	1	0	0	1	1	1	0	1	1	1	5.3	2.27	11.5	52	105.093	146	78	29.7056	86	0
143	0	56	1	1	0	0	0	1	0	0	0	1	1	1	3.6	0.7	5.8	56	100.423	109	60	24.4352	101	0
144	0	35	0	0	0	0	0	1	0	0	0	0	1	0	5.6	0.98	6.1	52	119.258	137	81	26.4781	99	0
145	0	44	0	0	0	0	0	1	1	1	1	0	1	0	6	1.49	5.9	56	109.255	132	88	56.7974	83	0
146	0	55	1	0	0	0	0	0	0	1	0	0	0	0	5.6	0.78	5.1	50	104.973	124	75	31.6849	94	0
147	0	52	1	1	0	0	0	1	1	0	1	0	1	0	4.4	0.49	6.6	65	94.2031	123	77	26	92	0
148	0	23	0	0	0	0	0	0	0	0	0	0	0	0	5	1.06	5.4	55	127.374	127	89	27.7008	89	0
149	1	72	2	1	0	0	1	1	1	0	1	1	1	1	5.2	0.9	7.5	77	86.1971	123	64	25.0173	88	0
150	1	57	1	0	0	0	0	1	1	0	1	0	1	0	3.5	1	4.9	70	99.6016	147	96	26.7351	99	0
151	1	69	2	1	1	0	0	1	1	1	1	1	1	1	2.9	0.78	8.1	98	67.535	130	66	36.7656	98	0
152	0	57	1	0	0	0	0	0	1	1	1	0	0	0	4.3	1.52	5.6	59	98.0225	130	79	31.1309	105	0
153	0	52	1	0	0	0	0	1	0	1	0	0	1	0	3.8	1.24	5.8	70	86.1299	136	88	37.412	93	0
154	0	43	0	0	0	0	0	1	1	0	1	0	1	1	5.8	0.5699	5.7	53	112.037	144	88	26.4378	100	0
155	0	58	1	0	0	0	0	1	1	1	1	0	1	1	3.9	1.02	5.91	47	104.897	146	82	49.1257	99	0
156	1	62	1	1	1	0	0	1	1	1	1	1	1	1	5.1	0.74	7.7	74	93.9926	162	98	31.2092	101	0
157	0	26	0	0	0	0	0	0	0	0	0	0	0	0	5	0.59	5.4	42	136.289	106	67	24.3046	76	0
158	0	64	1	1	0	0	0	1	1	1	1	1	1	1	6.3	1.25	7.1	74	74.0231	156	80	32.7225	105	0
159	0	46	0	1	0	0	0	1	1	1	1	0	1	1	5.5	0.91	6.7	64	100.118	166	87	35.2153	98	0
160	1	44	0	0	0	0	1	1	1	1	1	0	1	0	5.3	0.76	5.3	91	88.0459	121	82	36.9344	90	0
161	0	41	0	0	0	0	0	1	0	1	0	0	1	0	5.8	0.34	5.6	59	109.683	162	99	37.4985	81	0
162	1	33	0	0	0	0	0	1	1	0	1	0	1	1	5.4	1.8	6.3	103	81.8895	128	70	24.6914	73	0
163	1	53	1	0	0	0	0	0	1	1	1	0	0	0	3.2	2.0499	5.9	75	99.5759	118	65	32.7442	106	0
164	1	42	0	1	0	0	0	1	1	1	1	0	1	1	6.3	1.04	6.6	105	75.1058	116	71	32.7449	97	0
165	0	44	0	0	0	0	0	0	0	1	0	0	0	0	5.6	0.98	5.9	57	108.621	100	65	35.3798	94	0
166	0	65	2	1	0	0	0	1	0	0	0	1	1	1	4.9	1.55	8.4	49	98.5043	122	75	27.3333	90	0
167	1	56	1	1	1	0	0	1	1	0	1	1	1	1	4.4	2.91	10.9	88	84.2755	126	72	22.6956	66	1
168	0	38	0	1	0	0	0	0	1	0	1	1	0	0	3.6	1.3	5	48	119.887	113	79	27.3909	91	0
169	0	61	1	0	0	0	0	1	0	1	0	0	1	0	5.7	1.45	6.1	66	86.8145	114	53	33.1042	94	0
170	1	34	0	0	0	0	1	1	1	1	1	0	0	0	6.7	2.37	6.1	72	115.719	156	82	29.9536	92	0
171	0	62	1	0	0	0	0	1	0	1	0	0	1	0	4.4	0.84	5.1	56	96.2783	135	77	31.6828	99	0
172	1	66	2	0	0	0	1	0	0	1	0	0	0	0	5.8	0.5	6	61	98.9405	120	79	33.8612	63	0
173	0	54	1	1	0	0	0	1	1	1	1	1	1	1	5	0.96	6.2	68	87.9574	158	82	37.6914	71	1
174	0	47	0	0	0	0	0	0	1	1	1	0	0	0	3.6	0.77	5.7	59	105.156	122	79	38.4632	101	0
175	0	54	1	0	0	0	0	1	1	1	1	0	1	1	4.9	1.43	6.1	59	100.11	139	76	31.1556	99	0
176	0	41	0	0	0	0	0	0	1	1	1	0	0	0	4.3	0.67	5.4	48	117.387	129	75	38.896	37	0
177	0	74	2	1	1	0	0	1	1	0	1	0	1	0	3.7	1.1299	6.9	59	86.9887	149	75	25.8381	92	0
178	0	47	0	0	0	0	0	1	1	1	1	0	1	0	4.4	0.39	5.6	49	111.781	133	80	30.6554	104	0
179	1	26	0	0	0	0	0	1	1	0	1	0	1	1	3.5	0.47	6	94	96.0709	118	78	24.1176	93	0
180	0	62	1	0	0	0	0	1	0	1	0	0	1	1	5	0.6	5.8	81	67.2994	135	87	31.3798	95	0
181	0	46	0	1	0	0	0	1	0	0	0	1	1	1	4.9	1.12	9.3	52	110.39	135	75	28.0401	70	0
184	1	72	2	0	1	0	0	1	1	1	1	0	1	1	3.8	0.86	4.3	57	97.5384	114	65	30.12	92	0
185	0	66	2	1	1	0	0	1	1	0	1	1	1	1	2.9	0.89	8.5	38	106.348	145	82	26.5643	42	1
186	0	44	0	0	0	0	1	1	0	1	0	0	1	1	5.8	1.68	5.5	42	120.101	165	99	30.5099	96	0
187	0	60	1	1	0	0	0	1	1	0	1	1	1	0	6.4	1.48	6.6	55	98.221	118	71	29.3097	108	0
188	0	49	0	0	0	0	0	1	1	1	0	0	1	1	9.3	1.88	5.5	58	104.274	144	94	37.1622	96	0
189	0	41	0	0	0	0	0	1	0	1	0	0	1	0	5.2	0.55	5.8	59	109.683	133	80	34.8087	98	0
190	1	52	1	0	0	0	0	1	1	0	1	0	1	1	3.1	0.79	5.2	75	100.278	123	78	27.3909	100	0
191	1	61	1	0	0	0	0	1	1	1	1	0	1	0	3.6	0.82	5.9	93	76.1082	150	90	31.6406	102	0
192	0	61	1	1	0	0	0	1	1	1	1	0	1	1	5	0.93	7.1	53	98.7293	142	75	30.718	87	0
193	1	60	1	0	1	0	0	0	0	0	0	0	0	0	4.5	0.5699	6.2	87	83.0805	126	80	26.5778	91	0
194	0	34	0	0	0	0	0	0	0	0	0	0	0	0	4.4	0.54	5.3	45	125.949	121	68	27.2	108	0
195	0	48	0	0	0	0	0	1	1	1	0	0	1	1	6.4	1.09	6.2	59	104.42	155	90	32.7186	88	0
196	0	43	0	0	0	0	0	0	1	0	1	0	0	0	5.7	1.52	4.88	46	117.381	127	83	29.305	67	0
197	0	51	1	0	0	0	0	1	1	1	1	0	1	1	5.2	2.0499	6	62	100.445	156	81	41.0092	104	0
198	0	42	0	0	0	0	0	0	0	0	0	0	0	0	3.9	1.45	5.9	50	115.01	115	73	28.2384	97	0
199	1	55	1	0	0	0	0	1	1	1	1	0	1	1	5.2	0.67	6	68	102.221	140	81	33.3807	103	0
200	0	43	0	0	0	0	0	0	0	1	0	0	0	0	4.8	0.6	5.2	37	126.098	122	76	29.9307	98	0
201	0	35	0	0	1	0	0	1	1	0	1	0	1	1	6.3	0.4	6	54	117.786	99	55	27.6304	75	0
202	1	46	0	0	0	0	1	1	0	0	0	0	1	1	4.8	1.64	4.6	67	109.558	136	94	26.449	92	0
203	0	47	0	0	0	0	0	1	0	1	0	0	1	1	5.3	1.45	6.4	71	87.692	123	83	32.3676	39	0
204	0	52	1	0	0	0	0	0	1	0	0	0	0	0	6.5	1.97	6	40	115.375	106	57	28.7396	95	0
205	1	42	0	0	1	0	1	1	1	1	1	0	1	1	4	1.6	6.2	80	104.341	111	84	30.754	102	0
206	0	63	1	0	0	0	0	1	1	0	1	0	1	1	5.3	3.06	5	57	95.0492	131	71	29.4373	48	0
208	0	52	1	0	0	0	0	1	1	0	1	0	1	1	3.6	1.52	3.9	60	100.967	121	71	29.075	95	0
209	1	64	1	1	0	0	1	1	0	1	0	0	1	1	4.2	1.23	7.6	63	99.0187	152	90	51.7906	80	1
210	0	45	0	1	0	0	0	1	1	1	1	0	1	1	6.1	1.44	6.9	41	120.21	144	87	42.4179	103	0
211	0	62	1	1	0	0	0	0	1	0	1	0	0	0	6.7	0.75	6.5	49	100.602	129	77	27.6667	92	0
212	0	50	1	0	0	0	0	0	0	1	0	0	0	0	4.9	1.37	5.8	54	106.007	126	86	31.9194	86	0
213	0	31	0	1	0	0	0	1	0	0	0	1	1	0	4.5	0.77	4.56	35	139.72	117	69	25.9556	105	0
214	0	62	1	0	0	0	0	1	1	1	1	0	1	1	5.1	1.01	5.8	63	91.1942	122	68	29.5369	99	0
215	0	45	0	0	0	0	0	1	1	1	1	0	1	0	7.3	0.65	6	43	118.341	122	66	37.6691	107	0
216	0	47	0	0	0	0	0	0	0	0	0	0	0	0	6.1	1.1599	5	60	104.576	114	77	29.2421	85	0
218	0	78	2	1	0	0	0	1	1	1	1	0	1	0	5.7	1.25	6.86	66	77.0423	136	61	30	33	0
219	0	59	1	1	0	0	0	1	1	1	1	1	1	1	5.3	2.08	7.7	48	103.444	165	98	31.596	88	0
220	0	51	1	1	0	0	0	1	0	1	0	1	1	1	4.4	0.5	8.37	51	107.263	174	92	44.9532	64	1
221	0	74	2	1	0	0	0	1	1	0	1	0	1	0	4.7	0.99	6.54	54	89.5603	146	78	26.8977	57	0
222	1	53	1	0	0	0	0	1	0	0	0	0	1	1	4.2	0.82	5.2	111	65.0036	141	92	26.749	94	0
224	0	45	0	1	0	0	0	0	1	1	1	0	0	0	5.7	1.1599	6.8	47	114.928	129	81	31.4318	101	0
225	0	46	0	0	0	0	0	0	0	1	0	0	0	0	5.5	0.81	5.6	52	110.39	120	70	35.8613	93	0
226	1	75	2	0	0	0	1	1	1	0	1	0	1	0	5	1.17	5.1	69	88.2919	171	107	25.1254	33	0
227	0	49	0	1	0	0	0	1	1	0	1	1	1	1	6.7	1.75	5.9	43	115.062	142	80	28.504	89	0
228	0	44	0	0	0	0	0	1	0	0	0	0	0	0	4.1	0.39	5.3	66	97.8261	146	81	23.4766	99	0
229	1	56	1	1	0	0	0	1	0	1	0	1	1	1	4.7	1.52	7.3	86	86.6507	133	84	31.7117	15	1
230	0	24	0	0	0	0	0	0	0	0	0	0	0	0	4.8	0.79	5.5	47	133.196	134	74	26.3465	73	0
231	1	48	0	0	0	0	0	1	1	0	1	0	1	1	3.4	1.57	#NULL!	91	85.6063	180	100	27.9794	41	0
232	0	31	0	0	0	0	0	1	0	1	0	0	0	0	5.6	0.79	5.4	49	125.078	100	95	29.7442	101	0
233	0	59	1	1	0	0	0	0	1	0	1	0	0	0	6.4	0.56	6.5	53	100.126	100	58	24.5778	100	0
234	1	40	0	0	0	0	0	0	1	1	0	0	0	0	4.6	2.8	5.7	53	125.831	132	78	34.149	89	0
237	1	38	0	0	0	0	0	0	0	0	0	0	0	0	4.8	0.98	4.2	70	113.823	122	69	21.9363	101	0
238	0	74	2	0	0	0	0	0	1	0	0	0	0	0	7.5	1.87	6.2	41	98.0544	128	68	24.3418	94	0
243	1	64	1	1	0	0	0	1	1	0	1	1	1	1	4.7	0.6	11.7	78	90.6975	118	69	23.1405	100	0
245	0	76	2	1	1	0	0	1	1	0	1	1	1	1	3.3	0.41	5.9	66	78.1323	150	80	22.6003	94	0
246	0	55	1	1	0	0	0	1	1	1	1	1	1	1	5.5	1.84	6.8	59	99.4093	103	66	31.6644	77	1
247	1	33	0	1	0	0	0	1	0	0	0	1	1	0	4.43	0.85	5.4	81.9	108.041	135	88	24.539	47	0
248	0	52	1	1	0	0	0	1	1	1	1	1	1	1	5.9	2.96	13	44	111.813	148	94	42.3655	98	0
249	0	64	1	1	0	0	0	0	1	0	1	1	0	0	5.9	1.35	10.2	38	107.853	116	68	21.0156	93	0
252	1	71	2	1	1	0	0	1	1	0	1	1	1	1	4.9	1.02	7.5	88	75.8473	150	73	25.8478	8	1
253	0	57	1	1	0	0	0	1	0	1	0	1	1	1	4.3	1.34	6.73	58	98.5753	128	73	44.5849	97	0
254	0	30	0	0	0	0	0	0	0	1	0	0	0	0	4.5	0.8	5.5	49	125.96	128	72	33.9125	66	0
255	1	50	1	0	0	0	0	1	1	1	0	0	0	0	5.1	4.24	5.81	61	110.71	145	92	34.2561	99	0
257	1	50	1	0	0	0	0	1	0	0	0	0	1	1	4.8	0.74	5.1	68	105.876	121	68	21.6013	90	0
258	0	53	1	1	0	0	0	1	1	0	1	1	1	0	5	0.59	6.08	53	104.436	129	72	26.9357	92	0
260	1	54	1	0	0	0	0	1	0	0	0	0	0	0	5.7	1.11	6.1	66	104.213	150	88	27.7767	83	0
261	1	30	0	0	0	0	0	1	1	0	1	0	1	1	5	2.31	6.3	85	105.495	123	82	27.3437	87	0
263	1	74	2	1	0	1	0	1	1	0	1	1	1	1	3	1.04	6.1	6	242.616	120	80	26.7094	88	0
265	1	80	2	0	0	0	1	0	0	1	0	0	0	0	5.5	0.53	5.8	76	81.9256	105	62	35.3796	107	0
266	1	63	1	1	0	0	0	1	1	0	1	1	1	1	4.5	1.87	7.59	71	94.9358	122	67	28.3848	105	0
267	0	29	0	0	0	0	0	0	0	0	0	0	0	0	5.7	1.11	5.5	49	126.848	100	73	24.6548	95	0
268	0	72	2	0	0	0	0	1	1	0	0	0	1	0	4.6	2.62	6.4	48	94.4161	140	80	27.5862	59	0
269	1	73	2	1	1	0	0	1	1	1	1	1	1	1	3.5	1.09	8	95	68.179	133	75	30.3593	7	1
270	1	32	0	0	0	0	0	1	0	1	0	0	1	1	4.8	1.96	5.1	76	114.777	131	85	30.4705	89	0
271	0	31	0	0	0	0	0	0	0	0	0	0	0	0	2.9	1.32	5.9	43	130.57	123	71	24.4229	86	0
272	0	69	2	0	0	1	0	0	0	1	0	0	0	0	5.8	1.54	6	77	68.1157	124	53	30.4038	93	0
273	1	79	2	1	0	0	0	1	1	0	1	1	1	1	4.3	1	6.5	99	62.1857	122	65	28.3447	3	1
274	0	54	1	1	0	0	0	1	1	1	1	0	1	0	4.6	1.1599	6.5	65	92.8889	142	86	32.0674	85	0
275	1	49	0	0	0	0	0	1	0	0	0	0	1	1	5.1	2.12	6.3	88	88.5231	123	77	25.3069	99	0
276	0	63	1	0	0	0	0	0	0	0	0	0	0	0	5.7	0.97	5.9	41	105.932	132	73	28.8275	46	0
277	0	57	1	1	0	0	0	1	1	1	0	1	0	0	5.2	2.5099	9.6	77	74.1065	142	84	33.2671	49	1
278	0	64	1	1	0	0	0	1	1	0	1	1	1	1	3.5	0.52	8.5	63	89.9219	139	79	21.2279	73	0
279	0	59	1	0	0	0	0	1	0	0	0	0	0	0	6.1	1.11	#NULL!	53	100.126	151	74	24.7617	0	0
280	1	58	1	0	0	0	0	0	1	0	1	0	0	0	5.1	0.6	#NULL!	71	98.3295	124	65	23.8367	83	1
283	1	55	1	1	0	0	1	0	1	0	1	1	0	0	6.5	1.41	8.2	74	98.7299	120	72	28.3737	89	0
285	0	26	0	0	0	0	0	0	0	0	0	0	0	0	5.1	0.5699	5.4	61	120.541	107	77	21.9363	33	0
286	0	49	0	0	0	0	0	0	0	1	0	0	0	0	5.9	0.71	5.8	72	85.0187	122	79	31.622	78	0
288	0	45	0	1	0	0	0	1	1	1	1	1	1	1	5.5	2.65	5.57	58	107.245	133	85	32.8705	8	0
289	1	70	2	0	1	0	0	0	1	0	1	0	0	0	5.9	1.39	5	71	90.3805	120	67	22.4913	94	0
290	0	63	1	1	0	0	0	1	1	1	1	1	1	1	3.7	1.05	8.3	63	90.5558	162	89	29.5703	100	0
292	0	46	0	0	0	0	0	0	0	0	0	0	0	0	3.8	0.81	6.43	63	102.042	110	75	26.9248	101	0
293	1	77	2	1	0	0	1	1	1	0	1	1	1	1	5.9	3.21	6.2	81	80.3816	136	81	23.5986	93	0
294	1	45	0	1	0	0	0	1	0	1	0	1	1	0	5.9	1.1299	9.3	69	109.004	155	102	30.6939	102	0
295	0	64	1	1	0	0	0	1	1	1	1	0	1	1	5.9	0.91	6.55	43	103.555	147	79	32.9361	102	0
296	1	65	2	1	1	0	0	1	1	0	1	1	1	1	2.96	0.97	6.2	85	82.5005	120	76	27.4348	107	0
298	1	68	2	1	0	0	0	1	1	1	1	1	1	1	3.5	0.5	9.5	79	87.724	133	85	34.8899	54	0
300	1	56	1	0	0	0	0	1	0	0	0	0	1	1	5.1	0.46	6.4	107	66.5359	177	96	27.6304	53	0
301	0	68	2	0	0	1	0	1	1	0	1	0	1	0	2.56	0.73	5.6	50	95.8112	118	65	24.4561	101	0
302	0	48	0	0	0	0	0	1	0	1	0	0	1	1	5.1	2.0099	5.9	69	90.1388	137	82	29.5083	90	0
303	0	61	1	1	0	0	0	1	1	1	1	1	1	0	4.8	1.66	10.3	50	100.64	127	69	41.6811	101	0
304	1	77	2	1	1	0	0	1	1	0	1	1	1	1	6	2.44	9.1	76	83.6705	154	72	29.34	96	0
305	0	53	1	1	0	0	0	0	1	1	1	1	0	0	6.5	4.3099	7.4	73	81.296	112	62	32.0204	103	0
308	0	51	1	0	0	0	0	0	1	1	0	0	0	0	6.7	1.21	5.9	46	110.967	123	69	36.1604	100	0
309	0	68	2	1	0	0	0	0	1	1	1	0	0	0	3.4	1.38	6.7	31	112.129	122	78	44.0889	90	0
310	1	73	2	1	1	0	0	1	0	0	0	1	1	1	4.1	1.36	5.8	74	87.0032	129	75	25.8264	103	0
311	0	31	0	0	0	0	0	0	1	1	0	0	0	0	4.5	3.75	6.2	55	120.414	120	70	46.6483	88	0
312	0	31	0	0	0	0	0	0	0	1	0	0	0	0	4.2	0.83	5.2	29	148.637	132	78	30.3411	82	0
314	0	58	1	1	0	0	0	1	1	1	0	1	1	1	5.7	3.14	6.8	48	104.173	136	83	33.2549	104	0
315	0	50	1	1	0	0	0	1	1	1	1	1	0	0	7	0.63	9.5	45	112.56	142	83	31.9311	98	0
316	1	73	2	1	0	0	0	0	1	0	0	0	0	0	5.1	3.18	7	61	94.1931	130	65	28.5156	100	0
317	1	71	2	1	0	0	0	1	1	0	1	1	1	1	4.3	0.82	6.9	71	89.7478	131	74	29.0466	100	0
319	0	37	0	0	0	0	0	0	0	0	0	0	0	0	5	0.63	5.5	68	99.1141	126	89	25.3906	94	0
320	1	60	1	1	1	0	1	1	1	1	1	1	1	1	3.9	1.81	8.5	109	63.26	121	58	33.8487	10	1
321	1	63	1	1	0	0	0	1	1	1	1	1	1	1	4.5	0.87	8.84	52	107.9	137	70	30.0408	17	0
323	0	52	1	1	0	0	0	0	1	0	1	1	0	0	5.9	1.66	8.3	47	109.413	130	76	25.4694	98	0
324	0	74	2	0	1	1	0	1	1	0	1	0	1	1	4.2	1.3	6	65	80.714	153	82	26.7532	65	0
325	0	60	1	1	0	0	0	1	0	1	0	1	1	1	5	1.41	6.9	52	100.05	110	70	33.2031	84	0
326	1	59	1	0	0	0	1	0	1	0	1	0	0	0	6.4	1.25	#NULL!	47	115.683	128	74	18.5078	66	0
328	0	75	2	1	0	0	0	1	1	0	1	0	1	0	5.6	1	7	62	84.8611	145	79	20.9644	105	0
329	0	54	1	0	0	0	0	1	1	1	1	0	1	1	6.4	1.84	6	69	86.4186	144	83	31.8878	50	0
330	0	62	1	0	0	0	0	1	0	0	0	0	1	0	5.4	0.83	5.8	60	94.1175	135	76	23.9188	92	0
332	0	55	1	1	0	0	0	1	1	1	1	0	1	1	6.2	1.68	9.5	62	97.6615	167	96	31.6337	88	0
333	0	69	2	1	0	0	0	1	1	1	1	0	1	1	6.8	1.94	6.9	57	91.1264	126	66	33.3108	101	0
334	1	64	1	0	0	0	0	0	1	0	0	0	0	0	6.7	1.78	5.9	83	85.5085	133	74	28.0404	95	0
335	1	44	0	0	0	0	0	1	0	0	0	0	0	0	5.2	0.86	5.81	71	108.491	140	90	22.0386	99	0
336	0	58	1	0	1	0	1	1	1	1	1	0	1	0	4.7	2.0099	5.3	68	85.5204	134	71	35.5556	104	0
337	1	62	1	1	0	0	0	1	1	0	1	1	1	1	4.5	1.19	9	85	84.2576	114	59	24.5089	49	1
338	0	65	2	0	0	1	0	1	0	1	0	0	1	1	5	0.92	6.1	40	105.306	123	61	30.7479	82	0
340	0	48	0	0	0	0	0	0	0	0	0	0	0	0	3.7	0.38	5.5	51	109.547	100	64	25.4375	93	0
341	1	64	1	1	0	0	0	1	1	0	1	1	1	1	4.6	1.66	7.5	54	105.495	110	62	25.2363	95	0
343	0	54	1	1	0	0	0	1	1	1	1	1	1	1	5.7	3.48	9.1	77	75.6848	107	62	33.7838	88	1
344	0	34	0	1	0	0	0	1	0	1	0	1	1	1	5	0.67	9.4	43	127.847	135	78	43.5569	96	0
345	0	74	2	1	0	0	0	1	1	0	1	1	1	0	4.3	1.27	11.6	53	90.1128	118	80	28.4353	105	0
346	1	64	1	1	0	0	0	1	1	1	1	1	1	1	5	2.16	10.4	92	75.5015	128	70	33.2031	105	0
347	1	46	0	0	0	0	0	1	0	1	0	0	1	1	6.1	2.18	5.4	83	97.0338	134	92	33.5937	104	0
349	0	71	2	1	0	0	0	1	1	0	1	1	1	0	7.4	1.11	6.96	66	80.9253	123	61	27.0552	104	0
351	0	59	1	0	0	0	0	1	0	1	0	0	1	0	5.5	1.09	5.9	45	105.664	145	69	38.0296	106	0
353	0	47	0	0	0	0	0	0	0	1	0	0	0	0	4.5	1.55	5	71	87.692	120	68	37.4214	59	0
354	0	56	1	1	0	0	0	1	1	1	1	1	1	1	3.4	0.84	10.6	64	93.326	151	89	40.9007	100	0
355	0	50	1	1	0	0	0	1	1	0	1	0	0	0	5.5	1.26	6.5	76	79.0816	140	78	27.0703	0	0
356	0	65	2	1	0	0	0	1	1	1	1	1	1	1	3.8	1.73	12.7	63	89.2925	159	85	31.4021	51	1
357	0	79	2	0	0	0	0	0	0	0	0	0	0	0	6.05	0.82	6.4	77	63.495	126	74	23.6275	96	0
359	0	55	1	0	0	0	0	0	0	0	0	0	0	0	5.9	#NULL!	5.4	63	95.7905	122	77	28.0654	88	0
360	0	63	1	1	0	0	0	1	1	1	1	1	1	0	2.9	0.73	6	56	95.6043	132	70	30.7479	97	0
361	1	60	1	0	0	0	0	1	0	0	0	0	0	0	5.3	1.93	5.3	86	84.2499	144	58	24.2424	11	1
362	0	53	1	0	0	0	0	1	1	0	1	0	1	1	3.3	1.66	6.1	43	111.874	133	84	27.513	104	0
364	0	28	0	0	0	0	0	0	0	0	0	0	0	0	5.34	1.18	5.2	55	122.978	101	64	23.9178	90	0
365	1	65	2	1	0	0	0	1	1	1	1	1	1	1	2.6	1.1299	9.6	110	60.406	144	86	29.7527	16	1
368	0	69	2	0	0	0	0	1	1	1	1	0	1	0	7.2	1.03	6	59	90.0983	137	77	42.644	100	0
369	1	61	1	1	0	0	1	1	1	1	1	1	1	1	6.3	1.32	11.25	101	68.8815	165	112	34.7531	73	0
370	0	50	1	0	0	0	0	1	1	1	1	0	1	1	3.7	0.71	5.32	57	104.138	138	90	30.9404	104	0
372	1	58	1	0	0	0	0	1	1	0	1	0	1	1	5.1	0.66	4.86	99	72.0703	119	81	24.4473	106	0
373	1	34	0	1	0	0	0	1	0	0	0	1	1	0	4.3	0.82	9.5	77	112.57	132	84	24.7252	107	0
375	1	55	1	1	1	0	0	1	1	1	1	1	1	1	4.9	1.79	12.38	102	70.996	151	80	30.8329	21	1
376	0	50	1	1	0	0	0	0	0	0	0	1	0	0	4.86	0.44	6.2	42	115.144	121	65	26.9725	96	0
377	0	56	1	0	0	0	0	0	0	1	0	0	0	0	6.2	0.69	6.4	53	102.259	122	46	30.2599	90	0
379	0	50	1	0	0	0	0	0	0	0	0	0	0	0	3.6	0.28	#NULL!	49	109.45	125	75	22.5182	104	0
381	1	56	1	0	0	0	1	1	0	0	0	0	1	1	3.8	1.81	5.2	85	87.8847	139	86	20.9572	107	0
383	0	61	1	0	0	0	0	1	1	0	1	0	1	1	4	1.23	5.6	83	65.8044	134	62	22.7734	93	1
384	1	61	1	0	0	1	0	1	0	0	0	0	1	0	3	0.68	5.7	83	87.3297	103	72	28.214	83	0
385	0	69	2	1	0	0	0	1	0	1	0	1	0	0	4.3	1.3	6.5	74	71.4683	149	65	33.2986	49	1
387	0	69	2	1	0	1	0	1	1	0	1	1	1	1	4.1	1.64	6.65	74	71.4683	124	82	25.9181	107	0
388	0	54	1	0	0	0	0	0	1	1	0	0	0	0	6.3	0.69	5.8	70	84.9283	117	63	32.2222	78	0
390	0	68	2	0	0	0	0	1	1	1	1	0	1	0	4.7	1.44	5.5	49	96.4502	141	80	41.5512	108	0
391	1	74	2	1	0	1	0	1	1	0	1	1	1	1	2.8	1.04	7.6	100	63.6308	122	66	16.1092	5	0
392	0	53	1	1	0	0	0	1	1	1	1	1	1	1	4.5	0.74	7.28	70	85.527	173	100	31.767	98	0
393	0	50	1	0	0	0	0	1	0	0	0	0	0	0	5.8	0.66	5.4	70	87.3485	150	80	27.7616	105	0
394	0	57	1	1	0	0	0	0	1	1	1	1	0	0	4.5	0.67	6.1	74	77.754	107	68	31.4009	80	1
395	0	54	1	1	0	0	0	1	1	1	1	1	1	1	7.5	0.94	7.7	67	89.5471	136	91	31.1846	98	0
396	0	49	0	0	0	0	0	0	0	0	0	0	0	0	5.4	1.43	5.8	46	112.537	132	85	27.7069	81	0
397	0	64	1	1	1	0	0	1	1	1	1	0	1	1	4.2	1.22	6.6	68	81.9908	139	76	35.2095	24	1
398	0	57	1	1	0	0	0	1	1	1	1	1	1	1	5.9	1.6	6.2	72	80.3727	164	62	30.9757	106	0
399	0	61	1	0	0	0	0	0	0	0	0	0	0	0	6.1	1.3	5.4	61	94.2669	110	66	27.5997	100	0
400	1	44	0	1	0	0	0	1	1	1	1	1	1	1	4.3	1.26	6.69	49	126.355	131	76	35.0589	89	0
402	0	42	0	1	0	0	0	1	1	1	1	1	1	1	4.2	1.05	5.1	51	114.263	152	86	39.7176	106	0
404	0	57	1	1	0	0	0	1	1	0	1	1	1	1	3.5	1.59	5.7	66	89.2884	121	83	28.4198	108	0
406	0	60	1	0	0	0	0	1	0	1	0	0	1	0	5.1	0.9	4.9	47	103.434	142	77	35.9788	98	0
407	1	76	2	1	0	0	0	1	1	0	1	1	1	1	3.9	0.89	7.42	79	82.9302	139	61	25.2826	107	0
408	0	41	0	0	0	0	0	1	0	1	0	0	1	1	5.8	1.35	6.3	59.3	109.5	141	96	30.9677	96	0
409	1	69	2	1	1	0	0	1	1	0	1	1	1	1	4.7	1.71	7.4	72	90.4959	145	89	23.1247	109	0
410	0	53	1	1	0	0	0	1	1	1	1	1	1	1	3.8	0.98	6.52	64	95.3136	126	71	40.1639	108	0
411	0	48	0	1	0	0	0	1	1	1	1	1	1	1	3.7	2.27	7.1	67	93.402	152	81	30.4276	94	0
412	0	59	1	1	0	0	0	1	1	1	1	0	1	0	3.1	1.01	6.6	64	91.3799	140	78	36.3293	84	0
413	0	29	0	0	0	0	0	1	0	0	0	0	1	0	4	#NULL!	5.2	56	121.396	103	60	19.0983	64	0
414	1	34	0	0	0	0	1	0	0	0	0	0	0	0	4.4	1.31	4.7	60	124.724	122	79	24.3827	88	0
415	0	56	1	1	1	1	0	1	1	0	1	1	1	1	4.1	1.43	7.6	85	66.2227	138	65	21.2032	95	0
416	0	53	1	1	0	0	0	1	1	1	1	1	1	1	7.1	2.75	11	63	97.1458	131	76	42.5467	87	1
417	1	54	1	1	0	0	0	0	0	0	0	1	0	0	5.8	0.81	13.2	64	105.539	117	62	26.8977	56	0
418	0	68	2	1	1	0	0	1	1	1	1	1	1	1	4.2	1.75	8.7	61	89.7437	130	69	30.0215	105	0
420	0	47	0	0	0	0	0	0	0	1	0	0	0	0	4.3	0.85	5.1	41	118.533	121	77	33.284	104	0
423	1	51	1	0	0	0	1	0	0	1	0	0	0	0	5.8	0.76	6.3	81	96.4887	128	72	31.0136	92	0
424	1	42	0	1	1	0	0	1	1	1	1	1	1	1	3.97	1.11	7.9	113	68.7258	140	90	30.9224	8	1
425	1	37	0	0	0	0	1	0	1	1	1	0	0	0	6.4	2.2	5.7	85	100.433	121	79	30.2808	9	0
426	0	48	0	0	0	0	0	1	1	0	0	0	1	0	6.5	2.96	5.7	63	100.618	121	74	29.2008	90	0
427	0	50	1	0	0	0	0	0	1	0	1	0	0	0	6	1.21	6.2	55	105.369	124	54	25.7643	80	0
428	0	37	0	0	0	0	0	0	0	0	0	0	0	0	5.4	#NULL!	4.4	63	108.702	118	79	23.1911	77	0
429	1	28	0	0	0	0	0	0	1	1	0	0	0	0	3.8	2.49	5.7	54	135.85	114	57	34.5926	86	0
430	0	39	0	0	0	0	0	1	0	0	0	0	1	0	3.95	#NULL!	5.6	30	138.956	117	68	21.1833	104	0
435	1	67	2	0	0	0	0	1	1	0	1	0	1	1	5	0.28	6.1	63	96.9539	126	77	25.9635	91	0
442	1	29	0	0	0	0	0	1	0	1	0	0	0	0	4.1	0.5699	6	67	123.454	140	76	37.9899	108	0
443	1	39	0	0	0	0	0	0	1	0	1	0	0	0	5.9	0.84	5.2	71	112.369	127	87	28.0864	97	0
444	1	37	0	0	0	0	0	0	1	1	0	0	0	0	6.7	1.49	5.3	84	101.881	118	71	34.1643	107	0
445	1	51	1	1	0	0	1	0	1	1	1	1	0	0	6.4	2.11	10.7	64	107.787	132	86	52.3932	84	0
446	1	67	2	0	0	0	0	1	0	1	0	0	0	0	4.3	0.5799	6	86	80.2073	137	95	30.8165	105	0
447	1	75	2	1	1	0	1	1	1	1	1	1	1	0	3	1	10.76	75	85.3174	140	80	31.6443	34	0
448	1	66	2	1	0	1	1	0	1	0	1	1	0	0	3.5	1.04	7.1	76	90.3921	138	65	25.58	96	1
456	1	28	0	1	0	0	0	0	0	0	0	0	0	0	5	0.89	6.7	86	105.486	126	62	24.3824	87	0
459	1	62	1	1	0	0	0	1	1	1	1	1	1	1	4.9	1.62	8.15	76	92.968	137	96	32.45	97	1
465	1	42	0	0	0	0	1	1	1	0	1	0	1	0	6.1	3.46	5.1	72	109.395	131	72	28.7317	101	0
480	1	39	0	1	0	0	0	0	1	0	1	1	0	0	3.5	0.91	4.44	81	104.975	128	81	24.7252	59	0
487	1	67	2	1	0	0	0	1	0	0	0	1	1	1	3.8	0.63	7	64	96.3283	158	67	22.8571	83	0
490	1	48	0	0	0	0	0	1	1	1	1	0	1	1	5.3	1.12	4.88	69	106.731	124	72	31.9559	56	0
493	1	42	0	0	0	0	0	0	1	0	1	0	0	0	4.4	0.89	6.1	71	110.026	124	71	26.7229	102	0
495	1	31	0	0	0	0	0	0	0	1	0	0	0	0	5.3	0.75	4.8	101	85.0404	136	67	37.0264	75	0
496	1	66	2	1	0	0	0	1	1	0	1	1	1	1	4.3	1.4	7	103	64.9461	115	62	26.6119	3	1
500	1	56	1	1	0	0	0	1	1	1	1	0	1	0	4.8	1.45	7.3	97	74.9159	132	91	29.939	99	0
518	1	41	0	0	0	0	0	1	0	1	0	0	0	0	5.4	0.22	4.9	85	97.6506	150	80	30.4878	87	0
525	1	39	0	1	0	0	1	1	1	0	0	1	1	1	8	2.72	18.1	94	87.6864	138	80	23.5078	17	1
530	1	68	2	0	0	0	0	1	1	1	1	0	1	1	3.8	0.9	6.1	86	79.6459	148	83	30.3763	95	0
538	1	32	0	1	0	0	0	0	0	1	0	0	0	0	3.9	0.9	6.6	75	115.404	136	85	31.6001	98	0
553	1	32	0	0	0	0	1	0	0	0	0	0	0	0	3.7	0.68	5.4	59	127.365	109	57	24.2436	99	0
566	1	51	1	0	0	0	0	1	0	0	0	0	0	0	5.2	0.83	6.4	63	108.487	153	90	27.5298	27	0
579	1	60	1	1	0	0	1	1	1	1	1	1	1	1	6.5	0.95	5.9	98	71.9425	168	94	31.2213	53	0
581	1	59	1	0	0	0	0	1	1	0	0	0	1	0	6.4	1.18	6	65	101.249	176	108	24.0569	91	0
589	1	66	2	1	1	0	0	1	1	1	1	0	1	1	3.1	0.5699	7.1	96	70.7143	132	77	31.804	102	0
591	1	89	2	0	0	0	0	1	1	0	1	0	1	1	2.9	0.66	5.97	86	68.7223	110	63	27.4018	53	1
593	1	55	1	1	0	0	0	1	1	1	0	1	1	1	5.1	6.24	12	57	109.91	130	84	35.3719	90	0
596	1	71	2	1	0	0	0	1	0	1	0	1	1	0	5.4	1.44	7	55	99.6786	159	85	30.303	69	0
604	1	60	1	0	0	0	1	0	0	1	0	0	0	0	4	0.75	5.3	71	96.9577	105	60	32.4079	96	0
606	1	33	0	0	0	0	1	0	1	0	0	0	0	0	6.6	1.61	#NULL!	72	116.535	109	71	27.7447	75	0
607	1	66	2	0	0	0	0	0	1	0	1	0	0	0	5.4	1.9	6.4	92	74.4482	117	60	23.2727	102	0
609	1	76	2	0	0	0	0	0	0	0	0	0	0	0	5.7	0.72	5.7	78	83.3655	134	86	24.0569	98	0
615	1	56	1	0	0	1	1	1	0	0	0	0	1	1	3	0.42	#NULL!	29	144.081	160	97	12.699	104	0
620	1	65	2	1	0	1	0	1	1	1	1	1	1	1	5	1.62	8.5	90	76.9919	131	82	32.0503	49	0
621	1	77	2	1	0	0	0	1	0	0	0	0	1	1	5.1	0.79	6.5	71	86.0438	139	69	24.6145	97	0
624	1	42	0	0	0	0	1	0	1	1	0	0	0	0	6.2	2.95	5.7	94	85.8578	119	89	41.6651	92	0
628	1	69	2	0	0	0	0	0	1	0	0	0	0	0	7.3	1.09	5.9	51	104.275	135	69	25.8203	92	0
633	1	55	1	1	0	0	0	1	1	0	1	1	1	0	4.1	1.02	7.6	77	97.1304	164	85	27.5531	97	0
635	1	50	1	0	0	0	0	1	1	0	1	0	1	1	4.5	1.85	5.2	86	90.3809	116	74	25.9909	97	0
637	1	61	1	1	0	1	1	1	1	0	1	1	1	1	4.8	1.6	5.83	91	78.1351	157	90	24.2664	13	1
638	1	34	0	0	0	0	0	0	0	1	0	0	0	0	4.5	0.73	6	65	120.687	122	74	34.0807	97	0
642	1	33	0	0	0	0	1	0	0	1	0	0	0	0	5.5	1.87	5.6	71	117.207	111	75	45.8478	35	0
647	1	57	1	1	0	1	0	1	0	0	0	0	1	0	6.1	2.21	6.7	96	75.3294	130	76	27.7778	91	0
648	1	40	0	0	0	0	0	1	0	1	0	0	1	0	6	2.1	5.9	101	79.8304	123	84	31.1419	0	0
658	1	30	0	0	0	0	0	1	1	1	0	0	1	1	5.9	3.01	#NULL!	101	85.6399	130	75	35.9999	25	0
673	1	34	0	1	0	0	0	1	0	1	0	1	1	1	5.7	1.02	8.8	68	118.47	130	80	37.972	94	0
686	1	51	1	1	1	0	0	1	1	1	1	1	1	1	4.8	0.91	8.8	78	99.37	123	67	35.796	85	0
689	1	41	0	0	0	0	0	0	1	0	0	0	0	0	5.1	2.59	6	91	89.921	108	70	27.6028	80	0
696	1	68	2	1	0	0	0	1	1	0	1	1	1	1	5.4	1.34	7.46	75	89.6176	153	82	23.8087	92	0
698	1	60	1	1	0	0	0	1	1	0	1	1	1	0	4.3	0.52	#NULL!	77	93.7781	147	78	27.1046	20	0
706	1	27	0	0	0	0	0	0	0	1	0	0	0	0	4.6	1.26	6.2	87	104.755	123	77	41.7898	82	0
713	1	52	1	1	0	0	0	1	0	1	0	1	1	1	3.95	0.63	5.8	61.9	108.51	140	83	37.3784	24	0
714	1	56	1	1	0	0	1	1	1	0	1	1	1	1	5	1.68	12.8	89	83.132	129	69	23.3937	100	0
716	1	66	2	0	0	0	0	1	0	1	0	0	1	0	5.2	0.91	5.5	95	71.6153	125	75	30.8332	94	0
718	1	57	1	0	0	0	0	1	0	0	0	0	1	1	5.8	0.97	6.1	107	66.0701	116	68	26.2596	101	0
719	1	65	2	1	0	0	0	1	1	1	1	1	1	1	5.2	2.02	7.5	106	63.1727	114	88	29.8682	45	0
720	1	44	0	0	0	0	1	0	1	1	0	0	0	0	5	3.05	6	82	99.8594	118	79	45.6328	48	0
722	1	34	0	0	0	0	0	0	1	0	0	0	0	0	5.7	2.3199	5.2	64	121.459	108	66	26.6749	64	0
724	1	35	0	0	0	0	1	0	0	0	0	0	0	0	5.45	#NULL!	5.3	67	118.359	108	67	28.5965	0	0
725	1	55	1	1	0	0	0	1	1	1	1	1	1	1	6.6	2.83	7.1	92	80.4289	142	89	31.7117	51	1
726	1	69	2	1	1	0	0	1	1	1	1	1	1	0	4	3.21	10.79	88	76.9204	119	41	29.7926	106	0
727	1	29	0	0	0	0	1	1	1	1	1	0	0	0	5.7	2.98	6	88	101.876	161	83	33.464	97	0
735	1	75	2	0	0	0	0	0	0	0	0	0	0	0	5.8	0.86	6.2	101	62.4298	134	74	21.2585	22	1
739	1	67	2	1	1	0	0	0	1	0	1	1	0	0	4	1.18	7.5	73	91.2575	124	82	26.8274	81	0
751	1	78	2	0	0	0	1	1	1	0	1	0	1	1	6.2	1.23	6.1	69	86.4508	133	81	22.067	75	0
752	1	59	1	1	0	1	0	1	0	0	0	1	1	1	3.5	0.85	6.1	84	87.2921	131	74	24.6877	89	0
755	1	36	0	1	0	0	1	1	1	1	1	0	1	0	5.7	1.49	7.4	97	86.2162	163	110	38.8209	78	0
757	1	26	0	0	0	0	0	0	0	0	0	0	0	0	2.9	1.41	4.1	66	126.865	122	77	28.0763	84	0
758	1	26	0	0	0	0	1	1	0	1	0	0	1	1	5.74	1.19	6.1	69	124.568	156	71	32.1717	108	0
759	1	38	0	0	0	0	0	0	0	0	0	0	0	0	4.1	0.51	5.7	70	113.823	118	74	27.1314	39	0
761	1	52	1	0	0	0	0	0	0	0	0	0	0	0	5.3	1.19	5.3	59	110.671	116	76	28.8505	107	0
764	1	58	1	1	0	0	0	1	1	1	1	1	1	1	3.8	1.38	10.1	78	94.6019	143	92	32.6644	104	0
768	1	27	0	0	0	0	1	0	0	0	0	0	0	0	5.2	1.52	4.9	113	76.3626	139	66	29.1814	88	0
771	1	54	1	0	0	0	0	0	1	0	1	0	0	0	5	0.71	5.2	76.3	98.183	121	78	26.9282	105	0
774	1	65	2	1	0	1	1	1	1	0	1	0	1	1	4.6	2.31	6.8	91	75.9702	139	79	25.1613	44	0
777	1	26	0	0	0	0	0	0	0	0	0	0	0	0	3.9	0.5	5.6	59	132.848	122	78	22.6252	78	0
782	1	26	0	0	0	0	1	0	0	0	0	0	0	0	5.52	2.08	5.6	62	130.167	112	77	28.6996	109	0
783	1	67	2	1	1	1	0	1	1	0	1	1	1	1	5	0.6	8.8	75	90.2493	162	101	23.1548	43	1
785	1	50	1	1	0	0	1	0	1	0	1	0	0	0	6.7	2.74	7.6	94	81.1659	109	74	24.0502	105	0
791	1	61	1	1	1	0	0	1	1	0	1	1	1	1	4.3	0.56	6.34	71	96.279	148	90	21.1073	107	0
794	1	27	0	0	0	0	0	1	0	1	0	0	1	0	5.8	0.78	4.9	66	125.977	134	83	30.4705	99	0
795	1	71	2	1	0	0	1	1	1	0	1	1	1	1	3.1	0.59	5.66	96	68.2737	140	67	23.8751	15	0
796	1	29	0	0	0	0	0	0	0	0	0	0	0	0	4.1	0.6	5.3	73	119.178	107	72	16.7219	87	0
800	1	27	0	0	0	0	0	0	0	0	0	0	0	0	4.1	1.1299	#NULL!	75	119.529	113	62	22.8887	72	0
806	1	32	0	0	0	0	0	0	0	0	0	0	0	0	5.9	0.5699	6.2	74	116.042	121	76	22.8594	106	0
811	1	27	0	0	0	0	0	0	0	0	0	0	0	0	5.6	1.04	#NULL!	56	134.778	118	65	28.1832	0	0
812	1	27	0	0	0	0	0	1	0	0	0	0	1	1	4.2	0.75	4.6	81	114.207	134	73	27.2531	91	0
813	1	36	0	0	0	0	0	1	0	1	0	0	0	0	4.3	0.61	5.6	67	117.531	146	88	30.5055	93	0
821	1	36	0	0	0	0	0	0	0	1	0	0	0	0	4.8	1.01	5.5	79	109.835	128	81	30.6641	84	0
827	1	30	0	0	0	0	0	0	0	0	0	0	0	0	4.94	1.3	#NULL!	78	115.165	112	74	21.1927	67	0
843	1	29	0	0	0	0	1	1	1	1	0	0	0	0	6.3	1.62	5.5	63	126.617	136	93	52.3924	93	0
845	1	66	2	1	1	0	1	0	1	0	0	1	0	0	2.9	2.45	13.5	81	86.839	139	77	21.2183	15	1
846	1	38	0	1	0	0	0	1	1	1	1	1	1	0	4.4	1.57	5.5	80	107.315	120	69	33.218	93	0
851	1	26	0	0	0	0	1	1	0	0	0	0	0	0	5.2	0.94	5.5	60	131.933	150	88	25.4193	73	0
852	1	49	0	1	0	0	1	0	0	0	0	1	0	0	4.7	1.08	8.4	47	124.101	136	78	29.4808	96	0
853	1	27	0	0	0	0	1	0	0	0	0	0	0	0	4	0.6	5.7	57	133.801	112	68	22.7583	91	0
855	1	66	2	1	0	0	0	1	1	1	1	0	1	1	3.9	2.46	6.8	75	90.8855	120	68	33.5317	111	1
860	1	30	0	0	0	0	1	0	0	1	0	0	0	0	3.9	0.67	#NULL!	87	102.57	118	57	35.4172	69	0
864	1	31	0	0	0	0	0	1	0	0	0	0	0	0	4.92	1.8	4.7	81	111.043	148	87	26.0935	99	0
869	1	55	1	1	0	1	1	1	1	0	1	1	1	1	6.2	1.76	14.9	95	77.3684	164	83	26.9531	94	1
874	1	45	0	1	0	0	0	0	1	1	1	1	0	0	3.3	0.62	6.96	64	112.427	106	64	30.4218	107	0
882	1	64	1	0	0	0	1	1	0	0	0	0	1	1	4.5	1.45	5.7	88	79.6701	120	74	17.4987	46	0
886	1	62	1	1	1	0	0	1	1	0	1	1	1	1	2.4	0.44	6.7	106	64.5181	92	54	28.5156	82	1
889	1	37	0	0	0	0	1	0	1	0	0	0	0	0	6.2	2.81	5.7	68	115.999	119	88	28.959	95	0
892	1	31	0	0	0	0	0	0	0	1	0	0	0	0	4.6	#NULL!	5.7	102	84.0334	120	64	30.4053	49	0
897	1	79	2	1	1	1	0	1	1	0	1	1	1	1	4.6	1.2	7.2	92	67.9507	134	69	23.5078	108	0
903	1	70	2	1	1	0	0	1	1	1	1	1	1	0	5.3	1.3	6.2	67	92.5604	142	88	32.3413	105	0
907	1	43	0	1	0	0	1	1	1	0	1	1	1	1	2.4	0.85	5.7	78	105.114	137	81	25.1261	91	0
911	1	25	0	0	0	0	0	0	0	0	0	0	0	0	4.5	0.65	5.2	63	130.226	122	72	29.0956	99	0
917	1	62	1	1	0	0	0	1	1	1	1	1	1	1	6.2	1.32	5.01	76	92.968	110	60	39.0625	18	0
925	1	58	1	1	1	0	1	1	1	1	1	1	1	1	3.7	1.09	10.3	103	68.7004	157	79	31.5088	26	1
926	1	50	1	1	0	0	1	1	0	1	0	1	1	1	5.2	1.1299	6.6	81	97.1688	130	88	52.5253	88	0
928	1	25	0	1	0	0	0	0	1	0	1	1	0	0	5.8	0.5	8.1	80	117.576	136	88	27.7442	64	0
931	1	76	2	1	1	1	0	1	1	0	1	1	1	0	4.4	1.07	7.43	96	65.9174	153	61	23.2254	4	1
952	1	70	2	1	1	0	1	1	1	0	1	0	1	0	4.7	0.6	6.7	64	94.3196	145	70	21.2465	105	0
954	1	27	0	0	0	0	0	0	0	0	0	0	0	0	4.4	0.62	4.8	97	91.8429	136	79	21.201	52	0
956	1	61	1	0	0	0	0	1	1	1	1	0	1	1	4.2	0.72	6.2	104	66.4866	126	82	32.2266	93	0
959	1	25	0	0	0	0	0	0	0	0	0	0	0	0	5.3	0.6	#NULL!	73	122.574	127	74	24.0473	102	0
962	1	45	0	0	0	0	0	1	0	1	0	0	0	0	5.9	1.33	6.1	67	110.33	150	112	33.1726	94	0
965	1	44	0	1	0	0	0	0	1	1	1	1	0	0	6.41	1.27	11.3	66.3	111.588	126	83	35.201	0	0
967	1	41	0	0	0	1	1	1	1	0	1	0	1	1	4	1.1299	#NULL!	93	87.5883	119	66	22.038	35	1
968	1	24	0	0	0	0	0	0	0	0	0	0	0	0	2.23	0.66	4.3	65	129.47	121	55	21.2277	106	0
